# Supplementary material for: Investigation of GSDME results in the identification of the first pathogenic synonymous variants and genotype-phenotype correlations
Source: Hum Genet. 2025 Sep 29;144(11-12):1127–38. doi: 10.1007/s00439-025-02782-6 (PMC12689683; doi:10.1007/s00439-025-02782-6)
Supplement: Supplementary file 2 — Supplementary Material 2 [file 439_2025_2782_MOESM2_ESM.xlsx]

## Sheet: MAF MORL patients
Transcript Consequence	Chromosome	Position (Hg 19)	Reference	Alternate	Protein Consequence	Allele Count	Allele Number	Allele Frequency	Homozygote Count	Hemizygote Count	Allele Count African/African American	Allele Number African/African American	MAF AA	Homozygote Count African/African American	Hemizygote Count African/African American	Allele Count Latino/Admixed American	Allele Number Latino/Admixed American	MAF Latino	Homozygote Count Latino/Admixed American	Hemizygote Count Latino/Admixed American	Allele Count Ashkenazi Jewish	Allele Number Ashkenazi Jewish	Homozygote Count Ashkenazi Jewish	Hemizygote Count Ashkenazi Jewish	Allele Count East Asian	Allele Number East Asian	MAF EA	Homozygote Count East Asian	Hemizygote Count East Asian	Allele Count European (Finnish)	Allele Number European (Finnish)	MAF Finish	Homozygote Count European (Finnish)	Hemizygote Count European (Finnish)	Allele Count European (non-Finnish)	Allele Number European (non-Finnish)	MAF NFE	Homozygote Count European (non-Finnish)	Hemizygote Count European (non-Finnish)	Allele Count Other	Allele Number Other	Homozygote Count Other	Hemizygote Count Other	Allele Count South Asian	Allele Number South Asian	MAF S Asian	Homozygote Count South Asian	Hemizygote Count South Asian	Homozygote Count South Asian
c.1008C>T	7	24745978	G	A	p.Ser336Ser	3	249012	1.20476e-05	0	0	0	15872	0	0	0	1	34486	2.89973e-05	0	0	0	9994	0	0	1	18338	5.45316e-05	0	0	0	21506	0	0	0	1	112162	8.91568e-06	0	0	0	6088	0	0	0	30566	0	0	0
c.1051C>A	7	24745935	G	T	p.Arg351Arg	1	31374	3.18735e-05	0	0	1	8698	0.000114969	0	0	0	848	0	0	0	0	290	0	0	0	1558	0	0	0	0	3476	0	0	0	0	15416	0	0	0	0	1088	0	0	0	0	#DIV/0!	0	0	0
c.1134C>T	7	24745852	G	A	p.Gly378Gly	novel variant
c.1161C>T	7	24745825	G	A	p.Tyr387Tyr	novel variant
c.1179C>T	7	24745807	G	A	p.Leu393Leu	26	251404	0.000103419	0	0	0	16246	0	0	0	6	34588	0.000173471	0	0	0	10080	0	0	0	18384	0	0	0	0	21642	0	0	0	17	113708	0.000149506	0	0	3	6140	0	0	0	30616	0	0	0	0
[truncated: 1 more columns]

## Sheet: MAF rare gnomAD variants
Transcript Consequence	Chromosome	Position (Hg 19)	Reference	Alternate	Protein Consequence	Allele Count	Allele Number	Allele Frequency	Homozygote Count	Hemizygote Count	Allele Count African/African American	Allele Number African/African American	MAF AA	Homozygote Count African/African American	Hemizygote Count African/African American	Allele Count Latino/Admixed American	Allele Number Latino/Admixed American	MAF Latino	Homozygote Count Latino/Admixed American	Hemizygote Count Latino/Admixed American	Allele Count Ashkenazi Jewish	Allele Number Ashkenazi Jewish	Homozygote Count Ashkenazi Jewish	Hemizygote Count Ashkenazi Jewish	Allele Count East Asian	Allele Number East Asian	MAF EA	Homozygote Count East Asian	Hemizygote Count East Asian	Allele Count European (Finnish)	Allele Number European (Finnish)	MAF Finish	Homozygote Count European (Finnish)	Hemizygote Count European (Finnish)	Allele Count European (non-Finnish)	Allele Number European (non-Finnish)	MAF NFE	Homozygote Count European (non-Finnish)	Hemizygote Count European (non-Finnish)	Allele Count Other	Allele Number Other	Homozygote Count Other	Hemizygote Count Other	Allele Count South Asian	Allele Number South Asian	MAF S Asian	Homozygote Count South Asian	Hemizygote Count South Asian
c.1005C>A	7	24745981	G	T	p.Val335Val	1	249040	4.01542e-06	0	0	0	15894	0	0	0	0	34472	0	0	0	0	9996	0	0	0	18340	0	0	0	0	21500	0	0	0	0	112170	0	0	0	0	6086	0	0	1	30582	3.2699e-05	0	0
c.1008C>T	7	24745978	G	A	p.Ser336Ser	3	249012	1.20476e-05	0	0	0	15872	0	0	0	1	34486	2.89973e-05	0	0	0	9994	0	0	1	18338	5.45316e-05	0	0	0	21506	0	0	0	1	112162	8.91568e-06	0	0	0	6088	0	0	0	30566	0	0	0
c.1017G>A	7	24745969	C	T	p.Ser339Ser	3	249238	1.20367e-05	0	0	1	15844	6.31154e-05	0	0	1	34494	2.89905e-05	0	0	0	9994	0	0	0	18348	0	0	0	0	21558	0	0	0	1	112310	8.90393e-06	0	0	0	6098	0	0	0	30592	0	0	0
c.1035G>A	7	24745951	C	T	p.Leu345Leu	2	246886	8.1009e-06	0	0	0	15242	0	0	0	0	34420	0	0	0	0	9958	0	0	0	18134	0	0	0	0	21342	0	0	0	0	111208	0	0	0	0	5992	0	0	2	30590	6.53808e-05	0	0
c.1035G>T	7	24745951	C	A	p.Leu345Leu	1	246886	4.05045e-06	0	0	0	15242	0	0	0	0	34420	0	0	0	0	9958	0	0	0	18134	0	0	0	1	21342	4.6856e-05	0	0	0	111208	0	0	0	0	5992	0	0	0	30590	0	0	0
c.1044G>A	7	24745942	C	T	p.Leu348Leu	1	247372	4.04249e-06	0	0	0	15628	0	0	0	1	34382	2.9085e-05	0	0	0	9940	0	0	0	18062	0	0	0	0	21364	0	0	0	0	111398	0	0	0	0	6008	0	0	0	30590	0	0	0
c.1059G>A	7	24745927	C	T	p.Gln353Gln	1	250340	3.99457e-06	0	0	0	16084	0	0	0	0	34522	0	0	0	0	10038	0	0	0	18250	0	0	0	0	21580	0	0	0	1	113148	8.83798e-06	0	0	0	6112	0	0	0	30606	0	0	0
c.1080G>A	7	24745906	C	T	p.Leu360Leu	1	251194	3.98099e-06	0	0	1	16216	6.16675e-05	0	0	0	34574	0	0	0	0	10070	0	0	0	18340	0	0	0	0	21632	0	0	0	0	113618	0	0	0	0	6128	0	0	0	30616	0	0	0
c.1089G>A	7	24745897	C	T	p.Val363Val	1	251284	3.97956e-06	0	0	0	16228	0	0	0	0	34576	0	0	0	0	10074	0	0	0	18358	0	0	0	0	21634	0	0	0	0	113660	0	0	0	0	6138	0	0	1	30616	3.26627e-05	0	0
c.1092G>C	7	24745894	C	G	p.Gly364Gly	2	282694	7.07479e-06	0	0	0	24928	0	0	0	0	35422	0	0	0	0	10366	0	0	0	19922	0	0	0	0	25112	0	0	0	2	129104	1.54914e-05	0	0	0	7224	0	0	0	30616	0	0	0
c.1122C>G	7	24745864	G	C	p.Pro374Pro	1	251416	3.97747e-06	0	0	0	16244	0	0	0	0	34586	0	0	0	0	10080	0	0	0	18378	0	0	0	0	21642	0	0	0	1	113730	8.79275e-06	0	0	0	6140	0	0	0	30616	0	0	0
c.1143G>A	7	24745843	C	T	p.Gln381Gln	2	251468	7.9533e-06	0	0	0	16252	0	0	0	0	34586	0	0	0	0	10080	0	0	0	18394	0	0	0	0	21648	0	0	0	1	113752	8.79105e-06	0	0	0	6140	0	0	1	30616	3.26627e-05	0	0
c.1146G>A	7	24745840	C	T	p.Leu382Leu	1	251470	3.97662e-06	0	0	0	16252	0	0	0	0	34588	0	0	0	0	10080	0	0	0	18394	0	0	0	0	21648	0	0	0	1	113752	8.79105e-06	0	0	0	6140	0	0	0	30616	0	0	0
c.1149T>C	7	24745837	A	G	p.Phe383Phe	1	251470	3.97662e-06	0	0	0	16252	0	0	0	0	34588	0	0	0	0	10080	0	0	1	18386	5.43892e-05	0	0	0	21648	0	0	0	0	113760	0	0	0	0	6140	0	0	0	30616	0	0	0
